# Supplementary material for: New Naphthalene Derivatives from the Mangrove Endophytic Fungus Daldinia eschscholzii MCZ-18
Source: Mar Drugs. 2024 May 27;22(6):242. doi: 10.3390/md22060242 (PMC11204397; doi:10.3390/md22060242)
Supplement: Supplementary file 1 [file marinedrugs-22-00242-s001.zip]

Archive with 1 entries (1 files):
- marinedrugs-3007896-supplementary.pdf
